# Supplementary material for: A DNA alteration and methylation co-detection method for clinical purpose
Source: EMBO Mol Med. 2025 Jun 4;17(7):1825–41. doi: 10.1038/s44321-025-00259-7 (PMC12254327; doi:10.1038/s44321-025-00259-7)
Supplement: Supplementary file 1 — Table EV1 [file 44321_2025_259_MOESM1_ESM.xlsx]

## Sheet: mutation identification
Table EV1. Comparison of mutation detection between MM-seq and standard DNA-seq in target-enrichment sequencing
Gene	Transcript	Exon	nuc_change	aa_change	DNA-seq_input	DNA-seq_duplicate rate	DNA-seq_unique depth	DNA-seq_vaf	MM-seq_input	MM-genet_duplicate rate	MM-genet_unique depth	MM-seq_vaf
EGFR	NM_005228.5	exon20	c.2389T>A	p.C797S	30 ng	0.5598	8613.26	0.0197	8.72 ng	0.9257	1304.85	0.00731261
EGFR	NM_005228.3	exon19	c.2235_2249del15	p.E746_A750del	30 ng	0.5459	8524.71	0.0322	4.56 ng	0.9045	1107.53	0.0266293
KRAS	NM_033360.4	exon2	c.35G>A	p.G12D	30 ng	0.6276	11681.7	0.0206	15.39 ng	0.7023	2482.47	0.0230483
EGFR	NM_005228.3	exon19	c.2236_2248delinsCAAC	p.E746_A750delinsQP	30 ng	0.6615	6900.47	0.006	29.75 ng	0.5405	2883.38	0.00339847
BRAF	NM_004333.6	exon15	c.1799T>A	p.V600E	30 ng	0.6448	8106.78	0.0065	3.68 ng	0.7196	827.4	0.00704935
EGFR	NM_005228.3	exon20	c.2369C>T	p.T790M	30 ng	0.6373	8756.72	0.0068	4.59 ng	0.954	922	0.01002
KRAS	NM_033360.4	exon2	c.34G>T	p.G12C	30 ng	0.5749	6870.12	0.0057	6.86 ng	0.9491	1317.7	0.0113293
EGFR	NM_005228.5	exon19	c.2236_2250del	p.E746_A750del	30 ng	0.7218	6149.83	0.0066	9.34 ng	0.9565	805.93	0.0100301
EGFR	NM_005228.5	exon20	c.2369C>T	p.T790M	30 ng	0.5762	11428.5	0.0068	10.36 ng	0.6912	2397.03	0.0095057
EGFR	NM_005228.5	exon21	c.2573T>G	p.L858R	30 ng	0.5388	11551.6	0.0022	25.38 ng	0.6591	4437.1	0.00291586
