# Supplementary material for: A DNA alteration and methylation co-detection method for clinical purpose
Source: EMBO Mol Med. 2025 Jun 4;17(7):1825–41. doi: 10.1038/s44321-025-00259-7 (PMC12254327; doi:10.1038/s44321-025-00259-7)
Supplement: Supplementary file 2 — Table EV2 [file 44321_2025_259_MOESM2_ESM.xlsx]

## Sheet: HRD clinical characteristics
Table EV2. Patient characteristics in identification of HRR gene biallelic loss by MM-seq
Sample_ID	Cancer_Type	Gender	Age	Smoking	HRD status	Early stage/Metastatic
S22010086	Ovarian cancer	Female	49	Unknown	HRP
S22010158	Ovarian cancer	Female	64	No	HRD
S22010616	Ovarian cancer	Female	75	No	HRD
S22010758	Breast cancer	Female	52	No	HRD	Metastatic
S22020261	Ovarian cancer	Female	65	No	HRD
S22020355	Ovarian cancer	Female	67	Yes	HRP
S22020385	Ovarian cancer	Female	74	No	HRD
S22020838	Breast cancer	Female	39	No	HRD	Metastatic
S22020845	Breast cancer	Female	81	No	HRD	Metastatic
S22070260	Ovarian cancer	Female	57	Unknown	HRD
S22080221	Fallopian tube cancer	Female	66	Unknown	HRP
S22080312	Ovarian cancer	Female	73	No	HRD
S23010061	Ovarian cancer	Female	51	Unknown	HRP
S23020500	Ovarian cancer	Female	50	Unknown	HRP
S23030168	Ovarian cancer	Female	67	Yes	HRP
S23030352	Fallopian tube cancer	Female	79	Unknown	HRP
S23070101	Ovarian cancer	Female	55	Unknown	HRD
S23070273	Ovarian cancer	Female	71	Unknown	HRD
S23070276	Ovarian cancer	Female	50	Yes	HRD
S23070304	Ovarian cancer	Female	59	No	HRD
S23070342	Ovarian cancer	Female	66	Unknown	HRD
S23070859	Ovarian cancer	Female	59	Unknown	HRD
S23090091	Ovarian cancer	Female	73	No	HRD
S23090261	Ovarian cancer	Female	64	Yes	HRP
S23090801	Ovarian cancer	Female	64	Unknown	HRP
S23120637	Ovarian cancer	Female	59	Unknown	HRP
S23120854	Ovarian cancer	Female	42	Yes	HRP
