# Supplementary material for: A DNA alteration and methylation co-detection method for clinical purpose
Source: EMBO Mol Med. 2025 Jun 4;17(7):1825–41. doi: 10.1038/s44321-025-00259-7 (PMC12254327; doi:10.1038/s44321-025-00259-7)
Supplement: Supplementary file 5 — Source data Fig. 6 [file 44321_2025_259_MOESM5_ESM.zip]

Archive with 3 entries (2 files):
- Figure 6 - source data/
- Figure 6 - source data/Figure 6.xlsx
- Figure 6 - source data/README.txt
