# Supplementary material for: A DNA alteration and methylation co-detection method for clinical purpose
Source: EMBO Mol Med. 2025 Jun 4;17(7):1825–41. doi: 10.1038/s44321-025-00259-7 (PMC12254327; doi:10.1038/s44321-025-00259-7)
Supplement: Supplementary file 5 — Source data Fig. 6 [file 44321_2025_259_MOESM5_ESM.zip › Figure 6 - source data/Figure 6.xlsx]

## Sheet: 6AB-Summary
	KRAS G13D
	1	2	3	4	5	6	7	8	9	10	11	12
A	0.03	0.01	0.005	0.001	0.0005								MM-qPCR
B	0.03	0.01	0.005	0.001	0.0005
C	0.03	0.01	0.005	0.001	0.0005
D	0.03	0.01	0.005	0.001	0.0005	NTC	PC						qPCR
E	0.03	0.01	0.005	0.001	0.0005	NTC	PC
F	0.03	0.01	0.005	0.001	0.0005	NTC	PC
FAM	KRAS G13D
	1	2	3	4	5	6	7	8	9	10	11	12
A	18.43	19.99	20.4	26.08	21.96								MM-qPCR
B	18.46	18.97	21.08	21.53	23.92
C	18.83	19.94	20.41	21.87	20.36
D	18.78	20.45	21.24	22.12	27.6	NoCt	10.45						qPCR
E	18.36	20.1	22.85	23.38	25.06	NoCt	10.4
F	17.49	20.93	29.76	24.11	23.58	NoCt	10.41
HEX	Reference
	1	2	3	4	5	6	7	8	9	10	11	12
A	11.85	11.84	11.67	11.87	11.77								MM-qPCR
B	11.88	11.83	11.71	11.77	11.67
C	12.02	11.57	11.58	11.85	11.65
D	11.08	11.06	11.06	11.14	11.08	NoCt	13.22						qPCR
E	11.12	11.11	11.14	11.05	11.11	NoCt	13.19
F	10.91	11.11	11.08	11.1	11.15	NoCt	13.09

## Sheet: 6AB-FAM
	1	2	3	4	5	6	7	8	9	10	11	12	13	14	15	16	17	18	19	20	21	22	23	24	25	26	27	28	29	30	31
A1	1.09082	1.10775	0.969734	0.676775	0.860037	-0.0139562	0.230827	0.259146	-0.152298	-0.146764	-0.0637592	-0.0992397	-0.0139562	0.672869	1.28906	3.06732	6.65248	14.0861	27.9978	55.1433	105.69	193.056	333.69	534.28	778.304	1033.71	1266.69	1461.57	1619.09	1740.18	1824.3
A2	1.61676	1.17136	0.78412	0.455045	0.314418	0.408772	0.393779	0.0647036	0.193956	-0.214222	-0.694523	-0.232576	-0.284794	-0.0438681	0.408772	0.798597	2.34471	4.98197	10.1319	20.1303	39.8048	76.6096	142.906	255.355	427.169	657.258	922.798	1183.54	1413.63	1598.21	1740.12
A3	-0.131521	0.532813	0.662883	0.258689	0.41013	0.400104	0.131257	-0.218323	-0.233097	-0.236	-0.198535	-0.0565924	-0.0452475	0.0563286	0.400104	1.1143	1.76439	3.76557	7.02762	14.4094	28.2641	54.9436	103.929	189.924	328.637	527.262	771.016	1026.89	1259.98	1456.13	1607.79
A4	1.0817	0.936788	0.746539	0.51096	0.37036	0.195222	0.173348	0.239978	0.241849	0.042966	-0.145124	0.0467076	-0.193189	-0.206429	-0.206717	-0.0537412	-0.177072	-0.0974897	-0.171171	0.11564	0.195222	0.83821	2.11584	4.59583	9.43738	18.5595	36.8321	71.5104	134.404	240.998	403.349
A5	0.504769	0.97551	1.03179	0.673614	0.450136	0.252561	0.184505	0.106087	0.162369	-0.045567	-0.178382	-0.0469799	-0.172024	-0.281526	-0.225244	-0.00835983	0.252561	0.935712	2.26646	5.03745	10.132	20.3892	40.5053	77.8707	146.157	261.397	436.609	668.845	935.378	1192.79	1415.91
B1	-0.36878	-0.0801075	0.00889026	-0.101786	0.0138346	-0.000998372	-0.228817	-0.0892354	0.218073	0.152656	-0.205617	0.154938	-0.000998372	0.60449	1.59069	3.30637	6.86438	13.8674	27.1163	52.122	97.8672	179.043	311.497	500.72	736.06	984.401	1215.94	1407.28	1554.31	1660.61	1736.56
B2	-0.912104	0.125004	0.47221	0.129513	0.0708941	0.221951	0.082167	0.233224	-0.113982	-0.287584	-0.190637	-0.159073	-0.00801629	0.221951	0.943417	2.47879	4.8461	10.0497	20.2945	40.101	76.6342	143.304	254.487	421.98	642.478	889.305	1131.5	1344.47	1517.63	1649.63	1746.32
B3	0.915966	0.957029	0.918533	0.800479	0.692691	0.179414	0.164015	0.0870238	-0.100322	-0.220942	-0.0207644	-0.0335963	-0.143951	-0.100322	0.0100322	0.179414	0.595168	1.63712	4.00076	8.96672	18.5778	37.3766	72.4129	135.225	244.653	411.756	639.594	904.258	1165.13	1395.31	1581.16
B4	0.019539	0.641844	0.826881	0.574648	0.51017	0.324639	-0.0387635	-0.194649	-0.0861961	-0.0567978	-0.052104	0.0810531	-0.168709	-0.0997836	-0.0333286	0.324639	0.840715	1.61372	3.25632	6.70234	13.1475	26.0825	50.7892	96.3785	177.209	308.856	502.099	744.378	1008.36	1251.99	1458.49
B5	0.210066	0.848077	1.04918	0.813373	0.641678	0.332261	0.402766	0.259565	-0.0118595	-0.114694	-0.0869304	-0.0947846	-0.21424	-0.179354	-0.360547	-0.278169	-0.107936	0.121661	0.332261	0.915659	1.95496	4.87013	10.1788	20.9013	41.1005	79.4766	148.448	264.079	438.901	667.826	922.556
C1	1.08833	0.71066	0.531222	0.550021	0.584769	0.129625	0.497044	0.329	0.160955	-0.296467	-0.336911	-0.381913	-0.230958	0.129625	1.05529	2.79897	5.49736	11.0348	21.8928	42.9086	82.6724	154.097	271.915	446.775	673.177	922.938	1162.24	1366.83	1531.43	1658.66	1750.11
C2	0.935578	0.734233	0.484534	0.186481	0.107171	0.163711	0.312354	0.0580499	-0.242305	-0.0913601	-0.00949163	-0.187811	-0.0667996	-0.100059	0.163711	0.869571	2.12344	4.94534	9.93165	20.6306	40.3486	78.0818	146.227	260.824	434.24	663.872	921.844	1172.49	1387.07	1557.53	1688.35
C3	-0.525542	0.352151	0.617125	0.269381	0.10469	0.194239	0.235483	-0.0131075	0.000169493	-0.25859	-0.153787	-0.196443	-0.0153674	0.013164	0.194239	0.764302	1.44623	3.62309	7.06861	14.3709	28.1183	54.9386	104.02	189.664	326.283	517.963	753.163	996.871	1220.35	1408.23	1556.45
C4	1.35205	0.866926	0.550412	0.402512	0.300184	0.257098	0.337055	0.177763	-0.0567225	-0.0975296	-0.202136	-0.00597261	-0.245015	-0.112651	-0.242322	-0.0666653	0.257098	1.20747	2.31506	5.39589	10.5684	21.4237	41.4548	79.2701	144.073	247.342	394.891	575.178	765.701	945.831	1098.55
C5	0.859507	1.1878	1.15881	0.772538	0.536702	0.199794	0.335341	-0.135547	-0.122227	-0.259341	-0.130846	0.0399589	-0.12066	-0.00626806	0.199794	0.709074	1.63675	3.6151	7.47622	14.8514	29.3181	56.9994	108.097	197.876	342.127	546.196	798.096	1059.63	1298.72	1501.57	1659.68
D1	1.47092	1.28278	0.967525	0.525147	0.51752	0.100566	0.232771	0.0675149	-0.0290964	-0.387575	-0.18164	0.242941	-0.146047	0.100566	0.748878	2.04296	5.21079	11.1371	22.433	44.4222	84.8973	158.833	282.088	463.367	698.279	958.194	1205.3	1413.77	1578.43	1707.33	1801.31
D2	0.187556	0.486631	0.629134	0.615063	0.306265	0.23463	0.225164	0.162739	-0.217438	-0.332821	-0.144268	-0.109985	-0.174712	0.122061	0.23463	0.766264	1.49822	3.50579	6.80279	14.0371	27.3111	53.5461	101.932	186.209	324.418	520.922	766.341	1024.31	1259.84	1460.01	1616.7
D3	-0.154609	0.484491	0.667589	0.394686	0.380029	0.28627	0.0552447	0.0149956	-0.139254	0.00662005	0.0896774	-0.0901639	-0.0675965	-0.20556	-0.236503	0.28627	0.843941	1.72733	3.71582	7.83542	16.1614	31.9555	61.667	117.557	213.786	364.436	571.971	822.264	1078.17	1305.18	1493.75
D4	0.65522	0.646125	0.51605	0.264996	0.123289	0.116521	0.416855	0.193719	0.107849	-0.0175724	-0.00340168	-0.17768	-0.15653	-0.109788	-0.118882	-0.36761	0.116521	0.889142	1.7176	4.18161	8.66041	17.8202	35.4718	68.4786	128.929	231.171	385.561	574.036	755.864	893.891	985.961
D5	0.0378291	0.144262	0.200327	0.206023	0.103788	0.205424	0.16315	0.0561176	0.090596	-0.071602	-0.0563116	0.25879	0.0438254	0.00874744	-0.0934882	-0.0374235	-0.139659	-0.289865	-0.0778981	-0.17054	-0.0952871	0.205424	0.68842	1.21459	2.71455	6.07093	12.4134	25.1311	49.5871	94.3486	173.996
D6	-0.934265	-0.416757	-0.21597	-0.331903	-0.349858	-0.292621	0.0198165	-0.339924	-0.0525508	-0.225448	0.064203	-0.177052	-0.217792	-0.137769	0.104032	0.0564559	-0.0663133	0.145867	-0.00424514	0.164642	-0.010534	0.201646	0.318126	0.3822	0.170566	-0.0479025	0.130099	0.0483442	0.0736818	-0.0149088	-0.292621
D7	7.35521	6.33669	4.8898	3.01454	1.3398	0.195957	-0.391913	0.195957	3.59558	11.9329	29.8538	64.9733	129.901	241.927	415.287	647.448	915.161	1174.05	1399.86	1581.17	1721.6	1825.49	1903.8	1956.08	1992.83	2015.14	2032.4	2044.04	2051.18	2054.33	2058.99
E1	0.895995	0.424016	0.309796	0.553336	0.601734	0.148727	0.164602	-0.179993	0.0391541	-0.0913273	-0.154051	-0.0758399	0.148727	0.88012	1.72534	3.62758	7.57881	14.9667	29.0842	56.8454	107.425	196.894	341.301	547.508	803.15	1072.16	1319.38	1518.74	1681.49	1805.08	1893.92
E2	1.72853	0.469041	-0.0525509	0.163753	0.0249603	0.223635	0.190616	0.202928	-0.255703	-0.286204	-0.0547895	-0.261579	-0.128383	0.145844	0.223635	1.20806	2.24285	4.45122	9.07475	18.1962	36.1119	69.7929	131.67	237.06	399.523	621.403	878.966	1138.76	1369.58	1559.86	1704.13
E3	0.745292	0.891696	0.896925	0.760979	0.436798	0.473399	0.332224	0.549216	0.0158872	-0.161889	-0.0259424	-0.211562	-0.235091	-0.40241	-0.457311	-0.256006	-0.0939157	0.473399	0.619803	2.1126	4.96225	10.8079	21.5791	42.9331	82.8282	154.817	274.565	454.119	690.948	955.835	1206.62
E4	0.0481045	0.401474	0.438819	0.160138	0.0524218	0.177839	0.26181	0.226624	0.13186	0.288361	0.263537	-0.00737259	-0.586536	-0.450758	-0.260581	-0.0937183	-0.128904	0.177839	0.676269	1.70314	3.12633	7.10363	14.4225	29.0307	56.6425	106.319	191.748	314.028	452.577	572.613	656.097
E5	1.63499	0.545022	0.0497596	0.149203	0.314724	0.288846	-0.0286882	0.166455	0.0243698	0.00304894	0.182242	-0.189978	-0.170285	-0.111856	-0.121784	-0.0565193	-0.168983	0.128696	-0.23441	0.288846	0.654882	1.96652	4.57239	9.54341	18.944	37.4907	72.5889	136.6	244.726	409.288	627.33
E6	-0.878841	-0.497021	-0.352651	-0.445731	-0.303736	-0.175987	-0.207331	-0.260045	-0.220153	-0.0995283	0.125575	0.0348687	0.0866329	0.0315444	0.104679	0.256173	0.250949	0.162617	-0.0373163	0.118926	0.0210966	-0.00312339	0.117502	0.0956561	-0.0496637	0.0947063	0.0419922	0.0628879	-0.26052	-0.11615	-0.175987
E7	9.0679	7.14584	5.19328	3.2102	1.8246	0.238138	-0.476276	0.238138	3.85089	12.5713	30.9529	67.6753	134.937	250.555	427.377	661.445	926.064	1180.18	1398.28	1571.54	1702.49	1801.19	1869.89	1916.94	1947.04	1968.12	1981.86	1989.24	1996.16	2001.39	2002.84
F1	0.49666	0.172884	0.0980469	0.272149	0.250823	0.487742	0.0150671	-0.190056	-0.571996	-0.337403	0.108904	0.487742	0.764212	1.1128	3.15279	6.78878	13.2282	27.0987	53.1764	101.524	186.917	323.714	520.232	757.478	998.9	1209.93	1372.5	1484.99	1556.66	1605.09	1631.14
F2	1.33844	0.429332	0.129396	0.438628	0.263462	0.452818	0.36817	0.300648	-0.0775751	-0.666194	-0.12944	-0.0110313	-0.330539	-0.405401	0.0457266	0.452818	1.12413	2.36546	5.16274	10.6634	20.6508	39.8907	77.0486	143.065	255.96	428.094	657.83	918.147	1171.91	1392.46	1571
F3	-0.310444	0.326763	0.430857	0.00183926	0.0234017	0.176569	0.22713	-0.117126	-0.278472	-0.243526	0.192927	-0.0174926	-0.125305	-0.0970505	-0.122331	0.166903	0.117087	0.158725	-0.0606174	0.0590912	0.0382723	-0.154303	-0.0970505	0.176569	0.262819	1.06955	2.53431	5.29505	11.1853	22.7368	44.1253
F4	1.05239	0.933692	0.812568	0.689021	0.718091	0.160922	0.36441	0.136697	-0.0280315	0.112472	0.0010382	-0.154	-0.129776	-0.185492	-0.325996	-0.200027	0.0010382	0.0858249	0.160922	0.827103	2.0335	4.27186	8.94724	18.0994	35.6817	69.3565	130.735	235.119	397.585	617.931	873.975
F5	0.555073	0.644099	0.54175	0.248024	0.276488	0.203208	0.197758	0.0518037	0.0875352	-0.0850662	0.146886	-0.115347	-0.183782	-0.329736	-0.182571	0.000931722	0.00517105	0.203208	0.297079	1.23155	2.77406	5.95174	12.4385	25.3982	50.3079	96.235	178.102	311.674	506.375	751.856	1013.17
F6	-0.202016	-0.181062	-0.185293	-0.214709	-0.531223	-0.11236	-0.159404	-0.259335	-0.339118	-0.0864708	0.0327007	0.000767148	-0.227603	-0.304868	-0.256212	-0.0942275	0.0501281	0.262481	-0.240396	0.0575826	-0.0448665	0.0113445	0.206068	0.186727	0.0918331	0.417515	0.375507	0.22269	0.183201	0.138676	-0.11236
F7	7.58121	6.52818	5.03795	3.11052	1.22541	0.195877	-0.391754	0.195877	3.59943	12.388	30.7574	66.6851	132.906	247.588	424.909	662.422	934.495	1198.58	1422.31	1606.07	1746.47	1852.47	1928.7	1980	2011.37	2035	2048.76	2060.51	2066	2075.02	2076.71

## Sheet: 6AB-HEX
	1	2	3	4	5	6	7	8	9	10	11	12	13	14	15	16	17	18	19	20	21	22	23	24	25	26	27	28	29	30	31
A1	7.5896	5.96661	4.40415	2.90223	2.48134	-0.0108104	-0.19819	0.219811	-0.0108104	2.79412	9.10594	21.9343	46.0572	88.0909	151.469	234.629	326.442	413.508	481.711	526.914	554.138	565.924	573.144	580.083	583.709	587.855	591.092	592.323	595.223	598.032	598.77
A2	8.57821	5.53774	3.51025	2.49575	1.30863	0.457661	-0.243405	-0.671918	0.457661	2.92729	8.54944	22.1665	47.1308	89.3158	152.955	234.856	326.618	410.822	477.75	521.166	545.658	558.894	566.292	571.582	576.323	580.501	583.743	586.935	590.331	591.483	593.267
A3	4.88427	3.502	2.38001	1.51829	1.00068	0.447768	-0.215429	-0.680107	0.447768	3.61376	10.5472	24.6934	50.3228	93.2982	157.731	239.784	329.12	411.6	474.163	516.009	539.044	551.761	559.286	565.103	570.889	576.164	579.388	582.774	584.93	587.218	589.413
A4	8.24597	5.8227	4.02184	2.8434	1.34546	0.457475	-0.231331	-0.68362	0.457475	2.8683	8.7688	21.6984	45.3419	85.4546	146.223	224.768	310.47	390.222	452.929	494.361	517.751	531.15	539.868	547.553	553.299	557.266	562.246	566.627	570.15	573.74	576.943
A5	6.84977	5.66624	4.24728	2.59289	1.3517	0.393978	-0.203395	-0.584561	0.393978	3.40006	9.54837	23.1294	47.761	90.0689	153.133	233.906	321.055	400.873	461.856	501.252	523.16	535.775	544.013	549.379	554.436	558.917	562.111	565.098	569.041	570.706	573.054
B1	4.65843	4.96608	4.17309	2.27945	1.74311	0.742815	-0.721427	-0.764203	0.742815	3.08396	8.98864	21.4972	45.2689	86.2216	148.664	229.048	319.544	403.487	469.083	509.034	530.52	541.583	550.217	554.517	558.339	562.067	566.314	569.01	570.497	570.933	573.052
B2	3.4044	2.96993	2.34285	1.52313	0.75479	0.093457	-0.186914	0.093457	0.711985	3.49215	9.90216	22.1165	46.1364	86.4948	148.012	228.782	317.728	400.746	468.696	512.637	537.44	551.979	559.784	565.492	570.576	573.304	576.491	579.678	582.865	583.162	584.38
B3	4.8761	3.911	2.96928	2.05092	1.26342	0.022589	-0.0451779	0.022589	1.11387	4.0886	10.9097	23.6569	47.845	88.5542	149.995	229.706	317.342	398.711	464.392	506.886	532.495	547.434	555.592	560.034	566.131	569.638	574.492	578.2	580.553	582.57	583.652
B4	6.20912	5.16988	3.84958	2.2482	1.68894	0.48971	-0.523583	-0.455838	0.48971	3.17789	9.90915	22.9883	46.8042	88.1201	150.17	230.836	317.646	398.779	462.359	503.827	527.569	540.709	549.896	555.892	561.075	564.767	568.7	572.21	575.646	577.958	580.348
B5	3.25106	2.72692	2.09796	1.36416	0.990973	0.08526	-0.17052	0.08526	1.25095	4.00582	11.0964	24.464	49.0441	90.5895	152.518	232.577	320.012	401.098	463.613	504.219	527.269	540.284	549.539	556.99	562.319	567.842	571.745	575.649	579.482	582.857	585.864
C1	7.17854	5.85807	4.62234	3.47135	2.18901	0.135577	-0.0833236	-0.187831	0.135577	1.58597	7.23503	19.4977	42.8778	83.51	146.64	229.038	318.898	401.648	467.532	510.147	535.243	548.348	555.709	559.803	563.749	567.322	570.955	573.1	574.177	575.7	576.998
C2	4.72424	3.27762	2.03226	0.988178	0.338245	0.0740784	-0.148157	0.0740784	1.48297	4.92971	12.3222	25.8575	52.1065	95.6603	161.216	246.206	338.333	422.12	487.134	528.327	550.869	563.319	571.919	577.072	581.424	586.423	589.794	593.773	596.478	598.18	600.214
C3	1.67148	1.3224	0.949741	0.553491	0.185545	0.0393105	-0.0786209	0.0393105	1.79885	5.44057	12.4551	25.5738	50.9951	92.9551	155.685	237.237	325.53	408.969	473.293	515.824	540.009	554.284	562.723	569.69	574.507	577.139	580.922	583.743	586.583	589.772	592.404
C4	6.22209	4.96517	3.63199	2.22255	0.923268	0.106979	0.129575	-0.343533	0.106979	2.55302	9.06215	21.8926	45.7132	86.8751	147.886	227.764	315.742	398.755	463.944	507.606	530.681	544.786	552.024	559.893	563.394	566.819	570.007	572.203	573.945	576.68	577.545
C5	6.07339	3.7829	2.44264	2.05259	0.940539	0.0276629	-0.0553258	0.0276629	1.54221	4.40117	11.2934	24.5965	49.2898	90.5642	152.777	233.151	320.588	403.262	467.375	509.375	533.318	546.285	555.467	561.55	565.799	569.069	573.476	576.061	578.555	582.385	583.493
D1	8.32147	6.1732	4.46014	3.18228	1.61738	0.103401	-0.206802	0.103401	2.18223	6.9788	18.285	40.1844	76.7977	134.787	213.144	301.63	388.464	458.463	505.295	532.065	545.945	555.849	562.432	564.4	568.22	572.489	575.628	575.563	574.975	576.674	577.429
D2	6.30029	4.81966	3.54213	2.46771	1.18207	0.209197	-0.418394	0.209197	1.75076	7.01724	18.6571	40.3182	78.0285	136.821	215.242	303.98	388.445	457.116	502.435	529.584	543.665	552.177	558.682	561.223	565.937	567.69	570.743	572.37	574.216	577.082	578.647
D3	5.02359	4.38665	3.54224	2.49035	1.2393	0.291152	-0.582304	0.291152	2.7082	7.87632	18.7582	38.8187	75.6263	131.779	207.732	295.914	381.004	450.343	499.334	527.647	544.629	552.656	558.517	564.872	570.21	573.046	574.675	578.851	581.903	583.665	585.065
D4	7.98369	5.43218	3.53899	2.30412	0.884747	0.090152	-0.180304	0.090152	1.75272	7.10104	17.045	37.6563	73.933	131.251	208.029	296.267	384.764	457.261	507.707	537.803	554.225	564.71	571.241	575.776	578.675	581.352	584.638	585.323	587.242	587.349	588.181
D5	5.80048	4.32633	3.08806	2.08564	0.939083	0.176897	-0.353794	0.176897	2.4984	7.54106	18.275	40.5793	77.4198	134.723	212.604	299.731	385.74	455.663	506.223	534.996	551.67	562.688	569.836	575.057	581.327	587.794	593.051	597.622	602.254	606.117	609.88
D6	0.496922	0.694467	0.687073	0.47474	0.55977	0.3394	0.532927	0.28041	0.514121	0.000408022	0.205989	-0.347907	-0.343246	-0.294382	-0.354015	-0.252912	-0.248251	-0.360123	-0.279112	-0.278469	-0.137182	0.0603626	-0.168043	0.0737037	-0.0180766	0.0548976	0.364958	0.0883307	0.129158	0.0976534	0.3394
D7	1.45645	2.09328	2.04218	1.30314	0.917899	0.214242	-0.0216208	-0.406863	0.214242	0.815692	3.19791	7.4513	16.2962	33.0896	65.0608	116.856	190.634	278.045	367.13	446.734	511.101	558.474	591.88	614.012	628.879	637.429	642.685	647.748	649.867	651.683	653.409
E1	9.33233	6.05899	4.04962	3.3042	2.40137	0.165133	-0.330266	0.165133	2.31804	6.94793	17.2911	39.1026	77.1279	136.303	216.455	307.035	394.906	466.294	516.2	544.748	560.031	569.721	575.143	579.134	583.185	586.102	589.19	587.773	590.153	591.579	591.852
E2	10.3924	6.22868	3.47762	2.13921	1.32716	0.0562358	-0.112472	0.0562358	0.881777	6.00823	17.694	38.634	77.9068	137.24	217.156	309.025	396.584	469.864	518.944	547.586	564.49	572.987	580.115	585.646	588.42	591.792	594.763	596.916	599.082	600.713	601.039
E3	7.52559	5.76134	4.26597	3.03948	1.34127	0.0581795	-0.116359	0.0581795	1.49223	6.31798	17.0733	37.7443	74.5672	132.594	210.863	301.5	390.548	465.378	515.404	546.463	563.704	575.356	581.167	587.89	592.475	596.607	598.258	600.645	604.862	608.49	608.825
E4	5.4603	4.85974	3.79183	2.25656	1.04377	0.0599776	-0.119955	0.0599776	2.5066	7.48162	18.9623	39.304	75.9191	134.192	212.799	302.59	388.745	460.389	508.959	536.157	550.703	560.011	566.687	571.073	574.87	574.882	578.38	578.99	581.572	582.467	583.273
E5	8.69421	5.44251	3.31601	2.31471	1.42308	0.206489	-0.412978	0.206489	2.21113	7.25014	17.9151	37.732	73.5575	129.084	204.738	291.299	375.13	446.71	495.531	526.725	543.162	553.88	561.003	567.659	572.604	576.587	580.002	584.293	587.947	590.147	591.83
E6	0.815136	0.706859	0.473182	0.114104	0.273925	0.355911	0.334117	0.156654	0.00945991	-0.124762	-0.0211551	-0.0386246	0.0260646	-0.160047	-0.129951	0.0644631	-0.177862	-0.134794	-0.286312	-0.334051	-0.515838	-0.373314	-0.373487	-0.0752934	0.149389	0.0108436	0.304713	0.313188	0.256801	0.407974	0.355911
E7	2.50663	2.44474	2.06863	1.37829	1.06883	0.178535	-0.197579	-0.159491	0.178535	0.749847	3.10175	7.29613	16.6609	34.4192	66.2412	119.235	192.32	279.479	367.775	445.897	507.537	554.327	585.616	606.369	619.709	627.989	634.111	637.096	639.458	642.305	643.838
F1	2.86035	1.7151	1.03459	0.818822	0.0594753	0.329189	-0.658377	0.329189	2.59063	9.16334	21.1262	44.2759	83.6955	142.688	224.444	315.591	399.044	466.166	507.544	529.063	542.491	549.901	556.856	561.192	564.827	567.566	571.159	573.284	574.682	576.798	578.217
F2	6.11141	3.81742	2.29987	1.55873	0.530851	0.0985237	-0.197047	0.0985237	2.11017	6.27022	17.6607	39.5815	76.5014	133.397	213.143	302.406	390.521	462.102	513.541	543.896	560.492	568.667	576.669	580.423	584.778	588.567	592.957	595.709	598.025	599.441	600.915
F3	4.34526	3.81357	2.91646	1.65394	0.707559	0.0567963	-0.113593	0.0567963	2.15689	7.48822	18.3829	38.5606	74.6359	130.858	207.318	295.942	382.342	454.129	504.336	533.838	550.896	561.396	568.674	575.873	581.787	588.24	593.177	598.652	603.757	609.142	613.004
F4	8.24039	6.66856	5.02322	3.30437	2.2255	-0.00360346	0.00720692	-0.00360346	2.2082	7.09233	17.9222	39.7916	77.7208	136.22	214.187	303.067	389.367	460.739	509.963	538.21	554.376	564.497	571.47	577.223	581.757	586.425	589.852	593.33	595.918	598.537	601.19
F5	4.87118	4.83907	3.89095	2.0268	1.36975	-0.0192621	0.0385243	-0.0192621	1.96902	6.8937	17.0662	36.8399	71.8563	126.991	203.164	291.421	378.347	451.224	501.808	531.769	548.979	558.895	565.84	572.22	577.847	582.151	585.804	588.969	592.092	594.787	597.147
F6	0.967681	1.18102	0.931154	0.218078	0.241723	0.538883	0.47871	-0.115256	-0.0298489	0.0732039	-0.154606	0.0499111	-0.305833	-0.590993	-0.390887	-0.349595	-0.462706	-0.337596	-0.640402	-0.3653	-0.535761	-0.225367	0.173257	-0.164841	0.0573224	0.539765	0.607526	0.467946	0.588644	0.55494	0.538883
F7	1.06256	1.93132	1.98479	1.22295	0.42547	0.0690554	0.0735106	-0.211621	0.0690554	1.52145	4.20792	8.96606	18.2997	37.31	71.4679	127.594	205.689	297.497	387.461	468.452	532.646	581.137	614.519	635.147	648.129	656.71	662.007	666.146	668.267	671.844	673.72

## Sheet: 6C-Summary
	SDC2 Methy
	SDC2-A						SDC2-B
	1	2	3	4	5	6	7	8	9	10	11	12
A
B
C	NTC	NTC	NTC	PC	PC	PC	NTC	NTC	NTC	PC	PC	PC
D	0.0005	0.0005	0.0005	0.0005	0.0005	0.0005	0.0005	0.0005	0.0005	0.0005	0.0005	0.0005
E	0.001	0.001	0.001	0.001	0.001	0.001	0.001	0.001	0.001	0.001	0.001	0.001
F	0.005	0.005	0.005	0.005	0.005	0.005	0.005	0.005	0.005	0.005	0.005	0.005
G	0.01	0.01	0.01	0.01	0.01	0.01	0.01	0.01	0.01	0.01	0.01	0.01
H	0.03	0.03	0.03	0.03	0.03	0.03	0.03	0.03	0.03	0.03	0.03	0.03
	qPCR			MM-qPCR			qPCR			MM-qPCR
FAM	SDC2 Methy
	SDC2-A						SDC2-B
	1	2	3	4	5	6	7	8	9	10	11	12
C	NoCt	NoCt	NoCt	11.39	11.31	11.45	NoCt	NoCt	NoCt	11.03	11.02	11.04
D	NoCt	NoCt	19.68	NoCt	NoCt	19.72	NoCt	NoCt	NoCt	NoCt	NoCt	20.31
E	NoCt	20.64	NoCt	NoCt	NoCt	19.5	NoCt	20.23	NoCt	20.71	19.9	20.06
F	19.39	18.74	NoCt	18.43	17.87	18.67	22.94	19.39	20.04	17.97	19.69	19.42
G	18.28	19.08	19.46	17.36	17.49	18.62	19.39	18.88	19.11	18.42	19.64	18.52
H	16.52	16.95	16.7	16.31	17.47	16.27	17.1	17.77	17.55	17.14	17.13	17.03
	qPCR			MM-qPCR			qPCR			MM-qPCR
HEX	Reference
	SDC2-A						SDC2-B
	1	2	3	4	5	6	7	8	9	10	11	12
C	NoCt	NoCt	NoCt	11.76	11.67	11.49	NoCt	NoCt	NoCt	11.5	11.62	11.58
D	12.19	12.15	12.42	11.42	11.55	11.45	12.41	12.43	12.34	11.59	11.71	11.7
E	12.14	12.28	12.24	11.5	11.51	11.56	12.34	12.32	12.38	11.67	11.64	11.67
F	12.12	12.29	12.27	11.53	11.69	11.51	12.3	12.33	12.34	11.66	11.51	11.67
G	12.22	12.16	12.27	11.65	11.52	11.51	12.3	12.13	12.34	11.65	11.71	11.6
H	12.25	12.21	12.21	11.63	11.51	11.56	12.31	12.4	12.26	11.99	11.61	11.56
	qPCR			MM-qPCR			qPCR			MM-qPCR

## Sheet: 6C-FAM
	1	2	3	4	5	6	7	8	9	10	11	12	13	14	15	16	17	18	19	20	21	22	23	24	25	26	27	28	29	30
C1	0.752713	0.641253	0.543432	0.459249	0.509499	0.288934	0.32165	0.340727	0.190301	0.178205	-0.00339331	0.0799781	-0.0490162	0.0402001	-0.049828	-0.00152618	-0.0311567	-0.0880636	-0.185885	-0.0654957	-0.178903	-0.206586	-0.132956	-0.176225	-0.275994	-0.11469	-0.253426	0.0169828	0.0672329	0.288934
C2	0.113348	0.336483	0.3492	0.151501	0.097162	0.165374	-0.00457831	-0.010359	0.0647901	-0.121348	-0.0993818	-0.232338	-0.284364	-0.158345	-0.104006	-0.0381064	-0.0947572	-0.0704783	-0.196497	0.176936	-0.0623853	0.0798199	0.111036	0.0335743	0.117972	0.255553	0.0601655	0.123753	0.122597	0.165374
C3	0.23921	0.198761	0.190106	0.213245	0.0731753	0.106912	0.161845	0.231615	0.138176	0.0807705	-0.0402227	0.0189491	-0.0850874	-0.085264	-0.106637	-0.102574	-0.0243258	-0.026622	-0.105223	0.000579354	-0.164925	-0.0167306	-0.199192	-0.0298014	-0.0914461	0.103379	-0.144789	0.119983	0.15372	0.106912
C4	4.25033	3.09115	2.10378	1.28823	0.683443	0.12218	-0.244359	0.12218	1.57688	5.24685	13.3542	30.3158	64.0489	128.528	245.513	439.011	716.727	1055.85	1409	1732.79	2007.91	2226.13	2389.12	2505.37	2583.81	2635.32	2668.87	2692.62	2709.07	2722.28
C5	3.30992	2.83504	2.13914	1.22222	0.472561	0.121127	-0.242254	0.121127	1.73095	5.70824	14.4423	32.2102	67.6951	135.854	258.909	461.37	750.25	1101.34	1465.12	1798.43	2080.39	2304.55	2471.87	2590.49	2671.48	2723.24	2758.11	2782.6	2799.45	2813.51
C6	3.7324	3.29403	2.57241	1.56753	0.863251	0.0915277	-0.183055	0.0915277	1.36424	4.79509	12.6443	28.9565	61.6858	124.552	238.885	428.401	701.757	1037.99	1389.33	1715.94	1995.44	2220.14	2389.66	2511.32	2594.67	2648.72	2684.65	2709.1	2726.69	2740.02
C7	0.387039	0.0979105	-0.0219721	0.0273913	-0.0387308	0.0265617	-0.0973032	-0.0120994	-0.0841949	-0.0169113	-0.0213084	0.0340284	-0.141606	-0.0205617	-0.00305638	-0.162762	0.0598301	0.0295484	0.00922225	-0.00114822	0.0521975	-0.00396898	-0.038233	0.0648909	0.0545204	0.0341943	0.0118771	0.13093	0.0687902	0.0265617
C8	0.355335	0.182948	0.111829	0.141979	0.148194	0.0365674	0.0354166	0.0545197	0.108607	0.0338055	-0.0115355	-0.0182101	0.0377182	-0.0352417	0.107226	-0.0485908	0.0883528	-0.0785113	0.00871836	-0.010845	-0.0138371	-0.00209904	-0.0345512	-0.101987	-0.023964	-0.0711463	-0.0796621	-0.0697653	0.0524483	0.0365674
C9	0.2855	0.168855	0.0875151	0.04148	-0.0211692	0.0574019	-0.0052473	0.00271364	-0.028784	-0.0166695	0.0639783	-0.0755113	0.0612093	0.044249	-0.0142466	-0.0706655	0.0702086	-0.0215153	0.0113668	-0.0139005	-0.0204769	-0.0145928	-0.114624	-0.015285	-0.136084	-0.0616662	0.0854383	0.0850922	0.0702086	0.0574019
C10	6.18201	4.69097	3.34291	2.13783	1.08253	0.190635	-0.381269	0.190635	2.22861	7.55276	19.3766	43.8323	91.8087	182.714	344.406	603.56	957.535	1357.19	1728.5	2026.96	2245.36	2396.83	2501.59	2577.59	2637.06	2687.44	2733.7	2779.5	2825.31	2872.72
C11	5.89603	4.36161	3.04978	1.96053	0.906727	0.18581	-0.37162	0.18581	2.27765	7.72983	19.5738	43.9549	92.3312	183.317	344.971	603.672	956.412	1353.4	1720.56	2014.63	2228.51	2377.17	2479.37	2553.37	2611.14	2660.41	2705.68	2749.68	2794.2	2840.02
C12	6.05778	4.60961	3.32822	2.21361	1.16206	0.157292	-0.314584	0.157292	2.04886	7.50595	19.1056	43.1529	90.544	180.036	339.467	594.715	942.201	1331.94	1690.45	1976.78	2184.07	2326.7	2425	2495.64	2550.86	2597.58	2640.52	2682.46	2725.15	2768.53
D1	-0.33413	-0.037784	0.0813518	0.0232772	-0.0965224	-0.0211913	0.0521486	0.0538079	-0.0520538	-0.072297	0.0607768	-0.0211913	0.287102	0.589422	1.18444	2.04228	3.74038	5.80286	8.44078	10.9194	13.3642	15.4326	16.7325	17.7755	18.3805	18.5753	18.8577	18.951	19.1119	19.0279
D2	4.31719	4.19899	3.64857	2.66592	1.92037	1.04682	0.33694	-0.624726	-1.13948	-1.96686	-2.73549	-3.43489	-3.94335	-4.39935	-4.78402	-4.58958	-3.6503	-2.31866	-0.582063	1.17341	2.63095	3.7234	4.2976	4.49623	4.1871	3.77306	3.12822	2.53793	1.79028	1.04682
D3	1.5502	1.16997	0.946977	0.88122	0.62547	0.485463	0.306147	0.172692	-0.174778	-0.240536	-0.304109	-0.363315	-0.402866	0.0358389	0.485463	1.6492	3.83059	7.30917	13.2948	23.0846	39.618	69.2369	122.67	216.828	371.678	600.109	896.401	1230.36	1564.49	1869.1
D4	5.11182	3.94817	2.99031	2.23824	1.48155	0.542183	-0.198324	-1.01745	-1.77414	-2.54933	-3.12798	-3.72744	-4.29221	-4.55639	-4.62171	-4.03035	-2.83779	-1.23596	0.534668	2.25905	3.40305	4.0661	4.78695	4.49734	4.02737	3.5389	2.64809	1.96308	1.16014	0.542183
D5	4.88927	4.0646	3.21497	2.34038	1.46806	0.740978	-0.0746085	-0.865231	-1.6082	-2.61442	-3.27568	-3.82801	-4.53693	-4.95763	-4.82459	-4.36701	-3.17185	-1.59543	0.357723	1.92053	3.40164	4.35623	4.7548	4.69948	4.25155	3.75822	2.78604	2.32676	1.62465	0.740978
D6	2.0231	1.63191	1.31597	1.07528	0.859005	0.62849	0.351195	0.216277	-0.130173	-0.240684	-0.365433	-0.56137	-0.39323	-0.133563	0.62849	2.09429	4.55266	8.11952	13.7346	22.4372	37.3555	63.7941	112.197	196.791	336.406	540.769	802.56	1096.64	1392.23	1660.63
D7	0.385844	0.121131	-0.00698679	0.00149156	0.0405862	0.0255136	-0.0931834	0.0189193	0.0156222	0.00761482	0.0255136	0.139971	0.103703	0.432475	0.702369	1.50687	2.52804	4.01788	6.05174	8.03615	9.91928	11.6211	12.7671	13.6187	13.9192	14.1726	14.4448	14.4839	14.5513	14.6186
D8	0.187609	0.0941069	0.0414555	0.0296543	0.00423632	0.00378243	-0.0556774	0.039186	-0.0248128	0.0337393	0.00378243	0.0146758	0.0323776	0.422271	0.789469	1.25879	2.39534	3.99939	6.00514	8.06082	9.96444	11.5186	12.6846	13.4762	13.7935	14.0812	14.1829	14.3776	14.5202	14.3881
D9	0.00677983	0.00421063	-0.0433195	-0.135811	0.00934903	-0.0296172	-0.00649436	0.112973	-0.0137738	-0.033471	-0.0296172	-0.0364684	0.185767	0.50863	0.955671	1.61895	2.92667	4.48061	6.47988	8.53695	10.5341	12.1779	13.218	14.0547	14.4118	14.7047	14.7536	14.9951	15.0503	15.2361
D10	-0.19633	-0.0133384	0.00779324	-0.132935	-0.0511056	-0.0074935	-0.121245	0.0347698	-0.00929194	0.110754	-0.0074935	0.204722	0.398954	0.678611	1.273	2.10118	3.8061	5.68861	7.80268	9.84256	11.489	12.9422	13.7052	14.095	14.5949	14.6385	14.8148	14.8404	14.7851	14.9344
D11	-0.388912	0.0179844	0.152867	0.0157363	0.0247285	0.0562012	-0.0202324	-0.00224805	-0.0292246	-0.0606973	0.0562012	0.0989142	0.191084	0.492323	0.99139	1.98278	3.40579	5.29416	7.33538	9.40359	11.0357	12.2631	13.1871	13.6367	13.83	13.9784	13.9829	14.1357	14.2369	14.2886
D12	0.573517	0.454349	0.331241	0.204194	0.173664	0.168739	0.0732079	-0.0302024	-0.0370964	-0.103082	-0.14937	-0.1149	0.0239649	0.168739	0.914278	2.02815	3.96734	6.76336	10.8141	16.8995	26.9993	44.5327	76.3368	134.982	239.583	413.709	675.514	1012.96	1379.95	1720.89
E1	5.08724	4.22489	3.40146	2.61695	1.90381	1.07606	0.172622	-0.559985	-1.36395	-2.10521	-2.90485	-3.57691	-4.33546	-4.67451	-4.9768	-4.76875	-3.8363	-2.34379	-0.782082	1.18616	2.86248	3.91386	4.57601	4.74945	4.67205	4.04108	3.45552	2.65372	1.79353	1.07606
E2	1.27937	1.53855	1.42776	0.947016	0.836232	0.700784	0.405018	0.314788	0.0436857	-0.202752	-0.420414	-0.498312	-0.483719	-0.471182	-0.0886794	0.700784	2.39872	4.93112	8.92078	14.5938	23.0395	36.4242	58.1043	92.355	143.451	212.984	297.957	388.254	475.171	554.498
E3	0.365491	0.133628	0.0197767	0.0239374	0.0507927	-0.010861	-0.079323	0.0065382	0.0674354	-0.0963439	0.123415	-0.010861	0.181665	0.50355	1.04103	1.93482	3.43456	5.60605	8.08619	10.5754	12.992	14.9956	16.3069	17.3959	18.0242	18.3642	18.4478	18.5314	18.649	18.5828
E4	4.85459	4.10851	3.26382	2.32052	1.66466	0.652114	-0.0582944	-0.879906	-1.6113	-2.51684	-3.1685	-3.85582	-4.4907	-4.80455	-4.82466	-4.2258	-2.95133	-1.31808	0.388618	2.04076	3.39916	4.23301	4.64093	4.53899	4.158	3.55879	2.80222	2.21351	1.42757	0.652114
E5	4.44035	3.80172	3.01604	2.08332	1.46848	0.745512	-0.0401631	-0.817189	-1.67855	-2.50315	-2.98609	-3.79555	-4.26984	-4.69223	-4.50914	-4.20064	-2.98392	-1.38446	0.210676	1.85555	3.18471	3.91272	4.39638	4.41728	4.01868	3.58548	2.88846	2.31038	1.58957	0.745512
E6	2.28595	1.79726	1.42658	1.17392	0.894016	0.557379	0.395491	0.188214	-0.132536	-0.255844	-0.267947	-0.547847	-0.457826	-0.0364626	0.557379	2.1929	4.71805	8.7524	15.0744	24.8527	41.4735	71.5294	126.136	222.697	381.985	617.311	920.326	1260.84	1601.17	1911.12
E7	0.22766	0.0846408	-0.00485293	-0.0408217	0.0431054	-0.0335423	0.0653718	0.0165571	0.0448182	-0.0596625	-0.0335423	-0.00314013	0.181414	0.380955	0.828852	1.43304	2.62815	4.24931	6.20447	8.2988	10.1448	11.6289	12.824	13.4282	13.7733	14.0521	14.0975	14.1621	14.306	14.3086
E8	0.715709	0.456846	0.320748	0.307415	0.241756	0.244524	0.0259114	-0.0437727	-0.091319	-0.0805016	-0.13006	-0.107168	-0.0621371	0.244524	0.669924	1.70311	3.35415	6.12013	10.4519	17.2631	29.168	49.9844	88.3844	158.079	280.137	477.411	760.046	1105.3	1462.42	1782.97
E9	0.413741	0.239883	0.100624	-0.0040365	0.0426715	0.0482938	-0.0196058	0.0271022	-0.0256606	-0.0784234	0.0482938	0.0668905	0.0854872	0.210042	0.60706	1.30033	2.35904	4.0254	5.78257	7.79707	9.65804	11.1276	12.1301	12.9055	13.2463	13.5244	13.5646	13.5638	13.71	13.5426
E10	1.05406	0.736504	0.544328	0.477528	0.386065	0.20211	0.174363	0.0212387	-0.0722801	-0.132913	-0.209989	-0.157578	-0.0270622	0.20211	0.749864	1.7498	3.44855	5.8153	9.32688	14.2752	22.3332	35.8729	60.0901	103.687	178.018	292.867	445.75	614.816	772.208	897.763
E11	-0.206813	-0.1206	-0.0830954	-0.0942982	-0.0412067	-0.0835825	-0.0675089	-0.0280557	0.262729	-0.0835825	0.133167	0.116119	0.282213	0.779519	1.52036	2.89441	5.14519	8.38572	13.3349	20.737	33.1366	55.1802	95.5165	168.986	297.723	506.167	806.049	1172.53	1550.18	1885.18
E12	0.469607	0.626456	0.630696	0.482324	0.272485	0.259767	0.213136	0.0880807	-0.0708885	-0.0878452	-0.357033	-0.253173	-0.0518122	0.259767	0.770588	1.91729	4.11106	7.26925	11.9705	19.2386	31.547	53.241	92.9706	165.473	293.041	500.542	801.272	1171.26	1555.71	1898.15
F1	1.41338	1.26893	1.11441	0.949829	0.575944	0.610604	0.154205	0.0882387	-0.00389091	-0.138284	-0.423617	-0.483546	-0.372409	-0.0419055	0.610604	1.93128	4.44337	8.66009	15.632	26.8564	46.1993	80.4552	141.081	244.709	408.72	638.111	920.226	1221.94	1511.99	1769.22
F2	1.12034	0.711982	0.521835	0.549898	0.328278	0.264021	0.0906588	0.118722	-0.102898	-0.192333	-0.149583	-0.213839	-0.0787691	0.264021	1.27193	2.93867	6.25458	12.2247	22.7814	40.8937	73.5065	131.751	233.599	399.593	644.164	958.627	1312.91	1665.12	1982.06	2243.74
F3	0.208905	0.250905	0.215014	0.101235	0.152397	-0.0163634	0.0279268	-0.00567263	0.0202906	0.0256359	-0.0354539	-0.0163634	0.0439629	0.463956	0.959547	1.8148	3.32067	5.36947	7.80085	10.3995	12.7094	14.804	16.303	17.3736	17.8326	18.28	18.4114	18.49	18.5458	18.5351
F4	1.02668	1.36895	1.2622	0.706445	0.769653	0.415323	0.245633	0.17036	-0.0182134	-0.206787	-0.391165	-0.395099	-0.235375	0.415323	1.40173	3.85896	7.87094	14.9211	26.7467	47.5084	84.7724	151.379	266.414	450.171	712.484	1038.95	1396.33	1743.13	2049.72	2301.49
F5	1.50838	1.00558	0.681416	0.535871	0.361658	0.178624	0.0661569	0.136724	-0.101441	-0.0418994	-0.282269	-0.134519	0.178624	0.904144	2.39047	5.57482	11.2533	21.2694	39.0259	70.7636	126.549	221.041	367.987	572.316	824.352	1098.58	1368.56	1609.51	1806.68	1954.45
F6	1.39807	1.20081	0.972369	0.712756	0.542766	0.400053	0.189148	0.114626	-0.180056	-0.0772829	-0.332999	-0.275036	-0.238506	0.400053	1.58024	3.61963	7.41445	13.3661	23.2941	40.3745	70.5942	125.363	221.192	379.468	614.346	919.306	1266.4	1614.69	1933.14	2202.14
F7	2.37276	2.01681	1.73408	1.52457	1.15706	0.928284	0.68602	0.461098	0.157174	-0.131336	-0.365892	-0.585033	-0.707829	-0.761257	-0.550699	-0.0588142	0.928284	2.47996	4.56154	7.17494	10.1949	14.1706	20.395	30.8182	50.5713	87.6107	156.249	277.897	478.653	773.791
F8	0.449504	0.433153	0.329899	0.139741	0.180619	0.0604083	-0.00893255	0.0531411	-0.00136259	-0.0622251	-0.0785762	-0.0228613	0.0604083	0.417105	1.02815	2.27932	4.6369	8.58842	15.4798	27.0534	48.1439	86.7316	157.047	280.09	479.612	764.621	1113.89	1474.48	1796.74	2055
F9	0.0254075	0.163777	0.197495	0.126561	0.211491	0.0626242	-0.0439364	0.040994	-0.0766998	-0.0140358	-0.0337574	0.00218688	0.0626242	0.207674	0.873757	1.83153	3.75789	6.83765	11.5985	19.5012	33.084	57.3146	102.253	182.851	322.508	542.34	847.348	1204.65	1560.79	1870.04
F10	0.424716	0.520965	0.479376	0.299949	0.160924	0.164488	-0.000679003	-0.0280089	-0.0814803	-0.203871	-0.0149381	0.164488	0.403328	1.0842	2.62061	5.43083	10.7055	20.2888	37.5696	69.4991	128.535	234.151	411.444	677.182	1021.41	1396.01	1745.24	2031.74	2247.53	2402.7
F11	1.00411	0.693847	0.490244	0.393305	0.341756	0.115459	0.066179	0.0191688	-0.00514681	-0.0930073	-0.124131	-0.0939799	0.115459	0.39979	1.04043	2.45722	4.90888	8.39769	13.845	22.717	37.6961	64.9393	114.77	204.562	358.046	596.458	919.852	1290.64	1650.25	1955.33
F12	0.713775	0.56542	0.417064	0.268708	0.321049	0.158691	0.127019	0.034672	-0.0390059	-0.12902	-0.102349	-0.208698	0.158691	0.425732	1.24819	2.74275	5.34115	9.30942	15.7677	25.9109	44.1077	76.8294	136.848	243.849	424.27	696.288	1052.78	1444.65	1811.55	2114.5
G1	1.31051	1.03212	0.812704	0.652276	0.365744	0.34159	0.0753974	-0.0687588	-0.0807082	-0.123167	-0.405632	-0.112489	0.0321759	0.34159	1.68425	3.77337	8.28289	16.063	30.2175	55.2455	99.4842	176.203	301.946	489.234	736.174	1021.48	1316.27	1591.22	1825.42	2011.57
G2	0.934327	0.821459	0.661959	0.455829	0.342961	0.253409	0.138421	0.0573467	-0.0088905	-0.0814864	-0.279138	-0.237276	-0.0957937	0.253409	1.06256	2.67716	5.58894	10.5292	18.8226	32.7796	57.0589	99.73	173.466	293.538	471.08	702.367	968.191	1238.87	1487.78	1698.95
G3	1.53446	1.27001	1.03465	0.828354	0.750821	0.465612	0.352774	0.107023	0.0377972	-0.232875	-0.378941	-0.394171	-0.328406	-0.0944238	0.465612	1.68814	4.2481	8.16212	14.8985	25.9503	45.1951	78.7238	137.174	233.506	379.239	572.338	799.629	1035.84	1256.23	1445.29
G4	0.653213	0.439798	0.288044	0.197951	0.220902	0.0403731	0.0900443	0.0102279	0.0229026	-0.139128	-0.0647927	0.0403731	0.58333	1.53325	3.6465	7.56847	15.0996	28.5461	53.3465	97.7343	175.857	306.469	504.4	770.358	1085.52	1414.26	1723.56	1988.08	2196.56	2348.83
G5	1.73742	1.20948	0.837238	0.620689	0.417113	0.302197	0.131057	-0.00980807	-0.135537	-0.196393	-0.226976	-0.166737	0.302197	1.13658	2.97215	6.74957	13.7576	26.6215	49.2854	90.5179	162.528	283.261	467.107	716.29	1012.49	1323.15	1618.85	1873.1	2077.49	2230.03
G6	1.80186	1.20372	0.826099	0.669003	0.595406	0.299145	0.109934	0.100567	-0.0608103	-0.123702	-0.237978	-0.375805	-0.0104968	0.299145	1.40952	3.46194	7.31279	13.7179	23.8996	41.6006	73.4301	130.718	231.989	398.962	647.067	967.19	1326.86	1681.37	1996.13	2252.95
G7	0.662897	0.464121	0.317264	0.222326	0.224996	0.100983	-0.0105693	-0.018283	0.0155387	-0.116781	-0.0808827	0.00901169	0.100983	0.435936	1.04087	2.25637	4.7304	8.69139	15.4186	27.317	48.3242	87.0731	157.661	281.267	482.29	770.609	1124.97	1491.86	1821.37	2086.04
G8	0.0623168	0.254805	0.298793	0.194282	0.137815	0.14031	0.00304175	0.012089	-0.0902385	-0.16636	-0.0350191	-0.00413366	0.14031	0.647268	1.48835	3.144	6.23441	11.6004	21.1964	38.4117	70.6561	130.163	236.289	411.451	668.366	991.749	1339.05	1662.45	1933.91	2145.37
G9	0.492248	0.33998	0.240167	0.192808	0.206296	0.0834026	0.0213565	0.0243539	-0.023005	-0.103935	-0.0316975	-0.0538782	0.0834026	0.472465	1.19094	2.60811	5.26111	10.0102	18.4101	33.3731	60.7385	111.1	201.056	352.407	582.714	883.601	1219.42	1537.21	1804.01	2008.61
G10	0.650354	0.451955	0.343477	0.324922	0.199317	0.0951215	0.119386	-0.0233471	-0.168221	-0.0518937	-0.0661671	0.0951215	0.237141	0.865168	1.89998	4.10807	8.11031	14.9151	26.9761	48.5816	88.4327	161.195	288.378	494.296	788.651	1146.69	1516.26	1843.39	2103.38	2294.62
G11	1.01346	0.657813	0.443046	0.369157	0.24093	0.108677	0.203841	0.0313381	-0.0485884	-0.184866	-0.0695764	-0.149503	0.108677	0.296418	1.09597	2.39665	4.70762	8.16976	14.0349	23.3857	39.4886	68.7656	122.066	216.958	375.229	611.66	917.042	1248.72	1556.97	1810.49
G12	0.100535	0.209351	0.183927	0.0242621	-0.0296375	0.0547713	0.0659581	-0.134386	-0.104894	0.0201942	0.0435846	0.0547713	0.497155	1.00869	2.08567	4.18979	8.03904	14.3453	25.2747	44.6633	80.2991	145.155	259.628	447.751	723.761	1069.52	1436.21	1768.2	2035.9	2234.4
H1	0.79112	0.798499	0.703239	0.505339	0.200775	0.26853	0.0404425	-0.147395	-0.10379	-0.253388	-0.0729306	0.26853	1.08898	2.65205	5.99622	12.9911	26.553	52.5301	101.07	187.065	328.644	538.922	813.589	1129.58	1456.06	1761.1	2027.48	2242.32	2403.14	2515.24
H2	-0.447571	0.00453688	0.244686	0.272875	0.0163124	0.0701942	-0.0728959	-0.243819	-0.00581128	0.0116735	0.170464	0.0701942	1.11322	1.89718	4.56522	10.1472	20.5314	39.5995	75.6029	140.696	249.924	416.704	641.205	904.265	1173.57	1417.67	1617.41	1764.01	1864.85	1933.8
H3	1.19465	1.07418	0.879455	0.610481	0.48564	0.199195	0.109295	-0.024282	-0.166594	-0.107995	-0.208815	0.199195	0.845242	2.32551	5.27985	11.5012	23.6079	47.1338	90.5849	168.311	297.46	491.872	750.527	1053.18	1370.51	1671.93	1937.54	2153.99	2318.04	2432.98
H4	0.317264	0.414226	0.361467	0.158988	0.134748	0.0867426	-0.0254286	-0.168494	-0.0311323	0.0515702	0.0867426	0.435614	1.33584	3.34113	7.30943	15.2774	30.4248	59.2157	112.245	204.557	353.02	567.33	838.651	1143.1	1451.56	1737.06	1984.58	2181.97	2327.67	2428.33
H5	1.41335	1.02241	0.765702	0.643236	0.506641	0.174572	0.315878	0.0120699	-0.0185464	-0.279962	-0.115105	-0.263477	0.174572	1.14958	3.01482	6.95961	13.9543	26.7212	49.9402	91.0649	161.447	274.751	439.521	652.881	900.988	1162.36	1418.61	1649.59	1843.86	1996.62
H6	1.04264	0.786612	0.547882	0.326452	0.366673	0.119293	-0.0307783	0.0267418	-0.0498075	-0.184742	0.119293	0.31737	1.42366	3.48573	7.47235	15.6865	31.5339	61.4759	115.669	207.398	348.602	541.642	774.571	1025.81	1274.28	1498.6	1686.17	1826.84	1922.03	1983.44
H7	1.04789	0.519869	0.270006	0.298301	0.156344	0.028775	-0.0532338	0.00623459	-0.00623459	-0.00431625	0.028775	0.284873	0.994177	1.99603	4.32872	9.05694	18.2477	35.6465	68.8068	130.917	242.593	428.848	702.594	1044.53	1407.44	1738.6	2010.1	2213.91	2359.03	2463.62
H8	0.660241	0.374598	0.213432	0.176744	0.098563	0.0771616	-0.0468793	0.043094	-0.135542	-0.0149956	0.0771616	0.0513925	0.403424	1.32762	2.8742	5.7813	11.5514	22.5452	43.4404	82.4547	154.77	282.437	489.487	784.037	1141.43	1505.44	1829.27	2085.31	2274.53	2408.11
H9	0.820752	0.381291	0.217376	0.329007	0.205129	0.0788958	-0.00023551	-0.0558158	-0.083135	-0.0186053	0.0788958	0.277666	0.655424	1.43119	3.21966	6.64727	13.1153	25.5465	49.0395	93.0879	174.062	314.832	536.864	839.948	1191.25	1535.12	1831.8	2062.75	2231.17	2351.96
H10	0.601353	0.362186	0.235272	0.220611	0.12806	0.0652898	0.00939256	-0.0694133	-0.0245123	-0.0460465	0.0652898	0.458403	0.933987	2.1289	4.40282	9.0455	17.7201	34.0829	64.9835	122.657	227.081	403.102	666.466	1003.57	1366.32	1696.1	1961.77	2157.26	2296.02	2402.04
H11	0.571458	0.461389	0.338859	0.20387	0.191409	0.131183	-0.0349589	-0.0806479	-0.0557266	-0.0910317	0.131183	0.27448	0.847668	2.07504	4.41971	9.06337	17.8979	34.4996	65.7342	123.888	228.133	402.673	659.622	986.171	1338.2	1661.8	1928.11	2127.68	2270.18	2372.94
H12	0.819367	0.586615	0.39968	0.258563	0.225116	0.0565081	0.135314	-0.12722	-0.059868	-0.0612426	0.0565081	0.169677	0.917417	2.06377	4.69689	9.76979	19.5023	37.8668	72.3201	136.669	252.215	444.449	726.821	1081.34	1457.03	1797.1	2072.79	2277.94	2424.27	2528.79

## Sheet: 6C-HEX
	1	2	3	4	5	6	7	8	9	10	11	12	13	14	15	16	17	18	19	20	21	22	23	24	25	26	27	28	29	30
C1	1.07551	1.53788	1.55074	1.1141	1.17691	0.944594	0.748598	0.620709	0.651735	0.641898	0.400497	0.140935	-0.0323582	-0.0104128	-0.206409	-0.275272	-0.248786	-0.440241	-0.631697	-0.709641	-0.651372	-0.56586	-0.643805	-0.476565	-0.658939	-0.246516	-0.238192	0.305905	0.636601	0.944594
C2	1.52376	1.45837	1.2554	0.91486	0.874946	0.503832	0.443536	-0.0243899	0.134416	0.191315	-0.296993	0.131869	0.127622	-0.0600576	-0.303787	-0.308033	-0.419282	-0.234999	-0.417584	-0.319922	-0.268119	-0.0940269	-0.0575099	-0.153473	-0.076193	-0.0243899	0.353518	0.26265	0.40617	0.503832
C3	0.545201	0.968954	1.12911	1.02567	0.529225	0.679795	0.216901	0.333923	0.153797	0.170172	0.258438	0.039971	0.171371	-0.0902304	-0.0930261	-0.0383096	-0.0986176	-0.14934	-0.295917	-0.265164	-0.488423	-0.40495	-0.297514	-0.415335	-0.173703	-0.0950231	-0.26077	0.0623369	0.399822	0.679795
C4	2.63035	2.21517	1.71202	1.12088	0.601222	0.0980652	-0.19613	0.0980652	1.49756	3.93086	10.1695	23.1278	48.5743	97.947	188.864	342.371	574.272	873.76	1202.43	1519.8	1788.93	1991.78	2127.88	2208.57	2254.39	2278.49	2291.79	2300.47	2305.88	2310.81
C5	2.8181	2.58079	2.14571	1.51288	0.756438	0.0395523	-0.0791046	0.0395523	1.44366	4.34581	10.9412	24.5274	52.1843	104.913	201.994	365.142	609.15	921.608	1261.74	1587.12	1862.09	2070.02	2209.01	2293.12	2339.01	2363.7	2377.38	2384.96	2389.6	2393.92
C6	4.2066	3.095	2.1737	1.44268	0.804499	0.0502812	-0.100562	0.0502812	1.24543	4.87264	12.3986	27.8148	58.4685	117.068	223.236	397.27	648.857	959.922	1288.8	1594.77	1847.57	2034.31	2154.46	2224.22	2262.85	2284.11	2295.06	2302.62	2307.38	2311.49
C7	1.76557	0.471994	-0.195006	-0.235424	-0.141244	0.147873	-0.444865	-0.0489971	-0.0894155	-0.0834204	-0.16097	-0.196747	-0.190751	-0.124419	-0.164837	0.0453769	0.07922	-0.0772319	-0.18727	0.0461504	-0.142791	0.0488579	0.0130809	0.149034	0.00186427	0.304905	0.431575	0.307613	0.188292	0.147873
C8	1.41926	1.22945	1.05558	0.897654	0.743714	0.498108	0.734747	0.373561	0.223607	0.221116	0.266451	0.136424	0.23357	-0.0439202	-0.169962	-0.184409	-0.00356702	-0.364753	-0.0484039	-0.25017	-0.332371	-0.0279782	-0.321411	-0.14854	-0.22277	-0.149536	-0.450939	-0.222271	-0.24469	0.498108
C9	0.226893	0.468154	0.562406	0.509649	0.276686	0.418361	0.37983	0.0852181	0.13679	0.0366101	-0.243775	-0.0878737	-0.0742398	-0.274007	-0.198724	-0.0238535	-0.0102195	-0.3238	0.00756388	-0.0499358	-0.0694975	-0.150708	-0.137074	0.0235689	-0.0434152	0.155166	-0.144188	-0.1021	0.271944	0.418361
C10	2.15969	1.95529	1.5885	1.05931	0.367726	-0.0102664	0.0205329	-0.0102664	1.5773	5.04643	12.4579	27.6475	57.6657	115.095	220.107	396.814	660.885	995.805	1354.83	1681.91	1943.07	2125.84	2233.09	2288.21	2313.81	2326.67	2333.61	2337.98	2341.09	2343.06
C11	3.55777	2.67592	1.95222	1.38669	0.43294	0.135793	-0.271586	0.135793	1.29083	4.34857	11.3986	25.3406	53.7468	107.847	207.621	377.359	633.327	963.869	1321.2	1647.69	1910.78	2094.07	2202.2	2256.41	2282.69	2294.89	2302.96	2306.78	2309.52	2312.24
C12	4.21757	3.50106	2.72704	1.89551	0.89144	0.0838721	-0.167744	0.0838721	0.843514	4.30144	11.3635	26.3526	56.4771	114.414	220.162	397.796	662.58	995.162	1346.52	1660.21	1903.83	2066.3	2157.21	2201.11	2222.16	2232.62	2238.93	2242.5	2245.25	2246.89
D1	3.26872	2.89418	2.32592	1.56393	0.840688	0.146505	-0.0778938	-0.215116	0.146505	2.39211	6.75901	16.216	35.7759	73.7639	145.048	269.632	465.995	735.093	1050.77	1371.16	1656.52	1881.71	2039.58	2136.91	2191.17	2220.03	2234.23	2243.52	2248.98	2253.49
D2	3.954	3.25194	2.48067	1.64018	1.08151	0.315182	-0.332487	-0.297878	0.315182	2.02582	6.98964	16.9519	37.1977	76.3001	149.981	276.633	474.048	739.434	1045.82	1351.75	1622.79	1837.33	1988.13	2082.39	2135.48	2163.59	2177.69	2186.46	2192.06	2196.26
D3	4.09553	2.92922	2.06142	1.49214	0.741787	0.265477	-0.225513	-0.305442	0.265477	1.64384	5.05304	13.1748	29.6107	61.7795	121.954	229.117	402.393	646.963	942.696	1252.99	1539.79	1776.89	1953.21	2068.91	2138.56	2176.94	2197.63	2209.92	2217.75	2224.02
D4	3.29999	2.8069	2.17215	1.39573	0.575728	0.071739	-0.143478	0.071739	1.27859	5.26419	13.2381	29.205	61.8445	122.233	230.242	403.813	649.594	947.343	1259.39	1548.6	1787.93	1965.82	2084.21	2154.01	2192.35	2212.61	2223.23	2229.51	2235.61	2239.63
D5	4.52147	3.38425	2.36022	1.44941	0.867931	0.224702	-0.449403	0.224702	1.45456	4.48031	11.7411	26.7	56.3503	113.196	215.619	383.507	626.895	929.784	1253.51	1558.31	1813.21	2004.87	2132.67	2208.64	2249.63	2271.25	2282.52	2290.1	2295.16	2298.85
D6	3.26307	2.33159	1.57493	0.993071	0.416207	0.0640959	-0.128192	0.0640959	1.91455	5.1385	12.7776	28.7375	59.1464	117.075	220.868	389.26	628.928	922.776	1232.91	1522.75	1765.59	1946.83	2067.82	2140.01	2180.56	2200.85	2212.91	2220.69	2227.52	2232.31
D7	3.09874	2.77478	2.22482	1.44884	0.785867	0.151146	-0.088051	-0.214242	0.151146	1.95172	5.5491	13.3616	29.3671	60.4816	119.61	224.84	395.885	642.515	946.834	1271.72	1574.91	1820.11	1988.61	2084.89	2131.47	2154.18	2166.08	2172.38	2176.41	2179.78
D8	3.60322	3.02563	2.35626	1.59513	1.18488	0.143049	-0.17004	-0.116059	0.143049	1.60053	5.58432	13.1956	29.2009	60.5476	121.049	228.493	405.437	660.345	977.693	1316.64	1634.32	1890.01	2064.79	2162.76	2212.59	2234.59	2247.16	2253.46	2257.81	2260.37
D9	4.21216	3.12578	2.25961	1.61366	0.649624	0.346221	-0.128457	-0.563986	0.346221	1.74089	5.63619	14.0434	31.4156	65.3135	128.852	242.51	426.27	688.6	1009.95	1348.82	1660.65	1909.35	2075.58	2166.88	2211.73	2233.2	2243.88	2250.64	2255.28	2258.11
D10	3.27189	2.36608	1.51853	0.729246	0.241905	0.0141258	-0.0282517	0.0141258	0.994105	4.27836	11.5355	25.8538	53.9607	108.4	207.028	371.569	615.324	926.089	1268.86	1596.2	1868.21	2059.79	2172.69	2228.53	2256.2	2268.87	2275.98	2280.79	2283.98	2286.2
D11	2.12301	2.14975	1.85028	1.22461	0.647064	0.165777	-0.331553	0.165777	1.17648	4.32624	10.6471	23.7328	50.749	101.808	194.322	350.254	583.93	885.552	1219.36	1539.57	1805.35	1992.74	2100.06	2153.28	2178.52	2191.06	2197.78	2202.53	2205.82	2208.21
D12	3.06033	2.6928	2.05023	1.13261	0.97374	0.08457	-0.16914	0.08457	1.30095	4.06805	10.9182	23.8005	50.2077	99.8471	191.692	345.993	578.607	880.131	1215.77	1537.82	1804.51	1990.36	2095.47	2146.28	2170.59	2182.98	2190.99	2196.01	2200.57	2204.58
E1	2.50353	2.95872	2.61903	1.48446	1.05305	0.3312	-0.538413	-0.123988	0.3312	2.51882	7.14203	17.1409	37.2897	76.689	150.258	279.249	482.317	759.004	1082.65	1407.22	1695.46	1922.42	2080.09	2176.6	2231.21	2259.32	2273.84	2282.54	2288.05	2292.12
E2	4.54457	3.40416	2.52347	1.90248	1.20659	0.250973	-0.0853225	-0.416624	0.250973	1.5229	5.82649	14.8698	32.9183	69.0717	136.601	255.977	447.06	714.533	1033.4	1360.25	1653.93	1889.15	2054.6	2156.91	2214.85	2245.65	2262.23	2271.3	2275.93	2281.27
E3	4.66196	3.98501	3.12211	2.07325	1.16141	0.220212	-0.23163	-0.208793	0.220212	1.85793	6.31436	15.3708	34.3465	71.2719	140.632	261.624	454.23	719.01	1031.63	1350.27	1636.59	1866.86	2030.9	2134.48	2194.14	2226.46	2243.02	2251.75	2258.53	2263.11
E4	6.0959	4.00851	2.59431	1.85331	1.00576	0.080719	-0.161438	0.080719	1.20917	4.36205	11.8641	27.9966	59.138	118.733	225.48	399.189	647.846	953.351	1276.13	1577	1826.19	2010.21	2132.73	2203.73	2242.92	2263.83	2274.88	2281.26	2285.34	2290.03
E5	3.05715	2.73498	2.13741	1.26443	0.219976	0.105658	-0.211316	0.105658	1.53464	4.60045	11.9948	27.6408	57.6909	114.606	216.734	381.96	617.523	904.592	1209.18	1495.93	1738.07	1920.96	2046.52	2122.03	2165.74	2188.58	2200.52	2208.55	2213.8	2218.55
E6	3.35522	2.79634	2.14383	1.39768	0.809544	-0.000975355	0.00195071	-0.000975355	1.64055	4.39397	11.5892	26.5677	56.0536	111.693	212.709	377.567	617.015	914.066	1232.08	1532.12	1783.54	1972.11	2098	2172.2	2214.8	2237.41	2250.01	2258.62	2263.86	2269.28
E7	3.74092	3.20051	2.54991	1.78914	0.750283	0.267583	-0.099688	-0.435479	0.267583	1.7734	5.7032	14.119	31.6693	65.899	129.83	243.658	428.176	690.25	1009.78	1345.87	1653.66	1894.36	2052.79	2137.94	2178.12	2197.94	2207.56	2213.04	2216.34	2219.74
E8	4.5972	3.23053	2.20439	1.51878	0.801388	0.215671	-0.0158916	-0.415451	0.215671	1.71856	5.68691	14.3274	31.8262	66.0703	130.236	243.093	423.921	677.968	985.569	1308.01	1603.57	1839.95	2000.46	2091.66	2137.57	2160.09	2172.54	2180.01	2186.1	2190.76
E9	4.34874	2.78481	1.75059	1.2461	0.731516	0.211887	-0.121079	-0.302696	0.211887	1.56898	5.73105	13.6314	30.3857	62.2243	122.925	230.836	405.507	654.974	960.829	1285.72	1586.26	1828.09	1993.72	2086.95	2133.32	2155.89	2166.98	2173.69	2177.13	2180.54
E10	3.49873	2.25778	1.39752	0.917943	0.44826	0.102177	-0.204354	0.102177	1.41235	4.30955	10.8555	24.5208	51.006	102.251	194.428	349.364	578.906	874.297	1201.38	1516.29	1780.47	1970.6	2084.33	2141.05	2168.21	2182.54	2190.05	2194.7	2197.78	2200.3
E11	3.70954	2.86048	2.10677	1.4484	0.499449	-0.00908089	0.0181618	-0.00908089	1.56645	4.40423	10.838	25.1949	52.7191	105.715	202.567	364.561	607.116	919.522	1263.65	1591.71	1859.95	2044.89	2148.64	2198.73	2221.85	2234.86	2241.85	2247.42	2251.37	2254.8
E12	2.97507	2.18896	1.50982	0.937618	0.18895	0.0873447	-0.174689	0.0873447	1.15152	4.21572	11.0019	24.3389	51.3391	102.462	196.709	356.053	598.311	914.511	1269.77	1612.05	1895.12	2090.54	2200.77	2253.55	2278.16	2290.48	2298.21	2303.25	2307.36	2310.86
F1	3.05404	2.8439	2.23864	1.23826	0.88162	0.258604	-0.186831	-0.330376	0.258604	2.4103	7.53206	17.4219	38.2152	78.3295	152.966	283.598	488.441	767.701	1093.35	1421.35	1711.58	1938.9	2094.86	2190.35	2243.85	2273.16	2288.6	2298.6	2305.6	2310.41
F2	3.42384	2.8139	2.08667	1.24215	0.533691	0.285026	-0.0293237	-0.540729	0.285026	1.94123	6.22953	14.7827	32.6162	66.8569	132.415	248.044	435.003	697.997	1016.03	1345.51	1645.7	1889.12	2063.32	2174.58	2239.2	2274.23	2293.67	2304.51	2311.47	2317.37
F3	4.18345	2.93332	2.09106	1.65669	0.962763	0.189374	-0.19732	-0.181429	0.189374	2.0222	6.17519	15.0798	33.0796	69.0263	136.491	254.115	442.822	704.042	1014.78	1334.6	1624.04	1859.22	2028.12	2135.53	2198.25	2231.52	2249.29	2259.73	2265.27	2270.3
F4	3.03369	2.19623	1.49498	0.92995	0.612119	0.0824006	-0.164801	0.0824006	1.6312	4.90536	11.933	27.2141	56.399	112.327	213.09	379.729	622.295	926.05	1254.29	1565.72	1829.6	2030.55	2165.17	2246.49	2294.52	2319.29	2334.37	2342.91	2349.02	2354.29
F5	5.89124	3.90611	2.55886	1.84949	0.975153	0.0953157	-0.190631	0.0953157	0.920163	4.13707	10.5489	24.2798	51.8847	104.812	200.467	358.706	592.622	887.224	1207.95	1515.51	1777.17	1976.09	2111.86	2192.33	2237.99	2262.41	2276.17	2283.89	2289.1	2293.4
F6	3.98382	3.17855	2.32686	1.42876	0.396061	0.0456399	-0.0912797	0.0456399	1.14332	4.68234	12.1015	27.4435	57.9998	116.274	220.372	389.946	634.714	935.485	1256.53	1558.78	1811.83	2005.24	2134.74	2213.35	2258.05	2282.5	2296.81	2306.36	2312.55	2317.59
F7	3.86972	2.78829	2.0596	1.68365	0.755379	0.268038	-0.200738	-0.335337	0.268038	1.81825	5.89334	14.6051	32.2979	66.8806	131.548	246.426	432.136	695.625	1017.69	1356.76	1668.06	1914.66	2079.79	2170.27	2214.76	2235.45	2246.72	2253.51	2256.98	2260.73
F8	4.66795	3.16149	2.17669	1.71353	1.11759	0.431544	-0.292438	-0.57065	0.431544	1.68508	5.73179	14.2457	31.5185	65.2849	129.06	241.714	423.187	680.554	994.089	1322.05	1621.48	1857.31	2013.58	2100.06	2141.8	2162.93	2174.24	2181.96	2187.09	2190.45
F9	4.91273	3.40809	2.34842	1.73371	0.837191	0.153265	0.161505	-0.468036	0.153265	1.80293	5.73179	14.1746	31.3238	65.1443	128.555	240.669	421.842	677.773	988.302	1314.44	1611.43	1845.22	2000.4	2084.93	2126.57	2147.61	2158.1	2165.18	2171.16	2174.05
F10	1.33208	2.26131	2.2043	1.16106	0.533973	-0.0532073	0.106415	-0.0532073	1.14396	4.26228	11.2457	24.5514	51.9265	103.741	197.758	356.434	593.415	899.382	1238.08	1564.79	1837.27	2029.39	2141.71	2197.15	2223.22	2236.93	2246.01	2251.21	2255.14	2257.03
F11	2.3279	2.03921	1.47006	0.620468	0.320774	0.136558	-0.273116	0.136558	1.35458	5.17363	12.1161	27.549	56.6358	113.069	214.666	384.01	633.446	950.383	1294.98	1617.14	1878.78	2054.02	2150.99	2197.94	2221.15	2232.59	2240.6	2246.48	2250.96	2254.61
F12	4.32684	4.03928	3.40664	2.42894	1.03714	0.145698	-0.291396	0.145698	0.346991	3.29162	10.2621	24.83	53.7126	109.327	210.779	381.82	635.651	962.637	1320.97	1660.44	1935.09	2121.43	2223.27	2270.73	2294.12	2305.47	2312.67	2317.89	2321.53	2323.64
G1	4.84098	3.37291	2.32078	1.68462	0.940793	0.353562	-0.243456	-0.463668	0.353562	2.28164	6.54395	15.8907	34.8485	71.844	142.18	265.562	462.969	737.661	1066.32	1403.24	1706.54	1948.79	2118.92	2224.14	2285.36	2316.96	2335.54	2345.2	2351.75	2357.63
G2	4.29183	3.77684	2.99548	1.94775	0.98235	0.225206	-0.231664	-0.218749	0.225206	2.34004	6.99269	16.6774	36.9976	76.2883	149.675	278.757	481.708	759.383	1086.39	1416.66	1709.78	1941.95	2103.35	2202.64	2258.77	2289.13	2305.95	2315.47	2321.65	2326.91
G3	3.3343	3.009	2.26614	1.1057	0.494202	0.286199	-0.193927	-0.378471	0.286199	1.65933	6.21819	15.1263	33.3946	68.2155	134.396	250.329	436.826	697.271	1009.59	1333.5	1628.61	1869.26	2043.54	2154.25	2219.38	2254.19	2273.41	2284.04	2291.25	2296.44
G4	3.06086	2.08013	1.43357	1.12119	0.537589	0.084755	-0.16951	0.084755	1.16235	4.34188	11.0908	24.7702	52.0977	104.924	200.472	360.322	596.505	896.889	1224.72	1537.11	1799.96	1996.4	2127.63	2205.23	2248.77	2271.79	2285.63	2293.51	2299.11	2303.2
G5	3.88571	2.77943	1.92787	1.33103	0.629306	0.102387	-0.204774	0.102387	1.41344	4.77223	12.1965	27.2924	57.4716	114.771	217.59	386.741	631.763	933.537	1255.54	1556.02	1805.71	1988.95	2108.55	2178.5	2217.76	2238.52	2250.39	2258.14	2263	2268.13
G6	3.18067	2.85683	2.17703	1.14125	0.693813	0.0733366	-0.146673	0.0733366	1.42553	4.83445	12.1195	27.4584	57.4019	114.834	217.618	385.822	629.363	930.571	1251.68	1552.59	1804.12	1991.73	2115.84	2189.51	2230.34	2252.63	2265.68	2274.19	2279.22	2284.36
G7	4.50135	2.9475	1.90825	1.38357	0.384677	0.374587	-0.29639	-0.452783	0.374587	2.08482	6.00474	14.571	32.6975	66.5793	131.013	245.412	429.901	689.987	1007.5	1339.8	1643.95	1882.73	2041.19	2126.65	2168.58	2188.8	2199.8	2207.94	2212.46	2215.47
G8	3.55724	3.20127	2.51404	1.49557	0.521596	0.239786	-0.190346	-0.289226	0.239786	2.18774	7.0675	17.445	37.5871	77.3421	151.542	281.926	486.763	768.845	1104.53	1451.11	1769.52	2028.21	2211.43	2322.21	2381.34	2412.76	2432.2	2446.68	2456.9	2466.12
G9	3.70538	2.20401	1.35646	1.16273	0.319723	0.266751	-0.312912	-0.22059	0.266751	1.99363	6.1769	14.4012	30.8527	63.8814	125.442	236.199	416.842	676.08	997.368	1338.13	1652.65	1903.33	2070.95	2163.68	2208.69	2230.5	2242.64	2250.07	2255.12	2258.8
G10	2.86425	2.25366	1.72712	1.28463	0.486164	0.0683925	-0.136785	0.0683925	1.30687	4.48836	10.9972	24.8726	51.835	103.443	198.07	356.885	594.868	903.527	1246.35	1574.42	1846.99	2037.78	2147.15	2200.39	2226.57	2240.47	2248.22	2254.04	2257.51	2260.67
G11	2.66857	2.18426	1.65151	1.07033	0.474628	0.106549	-0.213098	0.106549	1.09939	4.46053	10.6162	23.8089	49.9715	100.355	191.658	346.275	579.545	882.299	1220.4	1547.3	1819.92	2010.83	2123.03	2177.76	2204.09	2217.33	2225.88	2231.46	2234.77	2237.9
G12	3.02464	2.89562	2.2505	1.08928	0.491074	0.174378	-0.348757	0.174378	1.23238	4.50959	11.2963	25.8385	54.3951	109.929	210.529	379.623	631.467	955.404	1312.77	1649.25	1921.88	2102.55	2200.19	2245.23	2266.89	2278.78	2285.4	2291	2293.8	2296
H1	5.18942	3.4798	2.33197	1.74595	0.961363	0.220363	-0.176775	-0.263951	0.220363	1.98327	6.07572	15.3649	34.0691	71.0949	139.94	262.045	457.737	730.939	1058.1	1394.93	1699.67	1943.46	2115.45	2221.67	2282.4	2315.51	2333.06	2342.49	2348.77	2353.53
H2	3.28419	3.18354	2.55091	1.38629	0.998078	0.274382	-0.367839	-0.180924	0.274382	2.06685	6.61511	16.0807	35.1556	72.6488	143.226	267.687	467.552	745.298	1077.32	1417.44	1721.82	1961.21	2125.6	2224.38	2278.26	2306.61	2322.16	2332.36	2339.83	2345.53
H3	3.27846	3.29714	2.72985	1.5766	0.846259	0.335022	-0.155834	-0.514209	0.335022	2.40715	6.39514	15.9116	35.2673	73.323	144.703	269.507	468.037	742.045	1066.78	1398.55	1695.73	1933.28	2100.09	2203.14	2262.06	2293.54	2311.12	2321.07	2326.99	2331.39
H4	3.48126	2.26889	1.5213	1.23851	0.524522	0.062532	-0.125064	0.062532	1.28611	4.48084	11.0523	25.178	52.2282	104.808	199.595	358.192	590.881	886.977	1209.9	1520.52	1785.04	1988.68	2127.5	2212.04	2260.7	2287.12	2302.31	2310.06	2316.32	2321.5
H5	3.95876	3.37501	2.64173	1.75892	1.0774	0.108315	-0.21663	0.108315	1.03714	4.58277	12.0277	27.7372	58.9923	118.503	225.076	400.095	651.984	963.364	1295.56	1608.55	1871.84	2071.34	2205.58	2287.13	2336.08	2362.58	2379.06	2389.66	2397.18	2403.98
H6	3.29823	2.63696	1.92712	1.16869	0.896082	0.0998645	-0.199729	0.0998645	1.49527	4.97973	11.7246	26.3831	54.9849	110.188	209.008	372.346	610.021	906.605	1226.84	1529.94	1785.15	1975.64	2102.41	2176.12	2217.77	2237.66	2250.56	2257.07	2262.19	2266.68
H7	4.26423	3.18512	2.23945	1.42721	0.870252	0.168249	-0.0928269	-0.24367	0.168249	2.03639	5.79008	14.5912	31.9092	66.4988	130.926	245.811	431.976	696.857	1022.06	1366.88	1683.81	1935.89	2102.52	2190.51	2230.99	2251.08	2262.05	2267.52	2271.37	2274.57
H8	4.19996	2.98373	2.07897	1.48568	0.996224	0.150793	-0.0370803	-0.264506	0.150793	1.5994	5.5744	13.4354	29.7656	62.4457	123.376	232.471	410.916	667.398	985.656	1323.43	1637.26	1887.87	2056.58	2148.31	2192.18	2213.01	2224.14	2231.24	2235.78	2238.2
H9	1.92555	1.92555	1.53729	0.760777	0.52992	0.178389	-0.136415	-0.220363	0.178389	2.38726	6.66335	15.4254	32.7134	67.0061	131.279	244.493	428.779	689.505	1009.71	1346.72	1657.56	1904.65	2070.52	2159.73	2202.78	2222.78	2234.73	2241.33	2245.94	2248.92
H10	4.44324	3.892	3.12433	2.14023	1.31707	0.260823	-0.19608	-0.325567	0.260823	2.53979	7.95973	20.1333	44.2105	91.2068	177.116	324.318	549.906	847.931	1186.69	1518.66	1798.84	1998.72	2115.54	2170.33	2196.77	2208.83	2216.18	2220.86	2222.69	2223.82
H11	3.15744	2.21479	1.51163	1.04795	0.467077	0.0849231	-0.169846	0.0849231	1.53201	4.45677	11.4069	25.5771	53.026	105.498	201.664	363.936	607.063	923.124	1275.39	1615.1	1897.63	2094.93	2202.37	2254.52	2278.16	2291.54	2299.25	2304.76	2307.38	2310.67
H12	3.11163	2.82735	2.35161	1.68442	0.47187	0.106364	-0.212728	0.106364	0.924401	4.47503	11.7445	26.4286	55.5356	111.719	215.041	387.711	647.092	982.197	1352.58	1705.02	1993.38	2187.23	2291.94	2340.18	2362.4	2373.87	2380.55	2384.54	2387.85	2389.25
