# Supplementary material for: A DNA alteration and methylation co-detection method for clinical purpose
Source: EMBO Mol Med. 2025 Jun 4;17(7):1825–41. doi: 10.1038/s44321-025-00259-7 (PMC12254327; doi:10.1038/s44321-025-00259-7)
Supplement: Supplementary file 5 — Source data Fig. 6 [file 44321_2025_259_MOESM5_ESM.zip › Figure 6 - source data/README.txt]

In the Figure 6.xlsx file, there are six sheets for subplots Figure 6A-B and Figure 6C: 6AB-Summary, 6AB-FAM and 6AB-HEX, 6C-Summary, 6C-FAM and 6C-HEX.
1. Summary sheet includes the sample arrangements on the 96-cell plates and critical value (Ct) of each cell.
2. FAM sheet includes the relative fluorescence value of the FAM channel, i.e., target.
3. HEX sheet includes the relative fluorescence value of the HEX channel, i.e., reference.
